# Supplementary material for: Distinct Distribution of RTN1A in Immune Cells in Mouse Skin and Lymphoid Organs
Source: Front Cell Dev Biol. 2021 Jan 15;8:608876. doi: 10.3389/fcell.2020.608876 (PMC7853085; doi:10.3389/fcell.2020.608876)
Supplement: Supplementary file 1 [file Data_Sheet_1.zip]

Archive with 6 entries (6 files):
- Figure S1-A.tif
- Figure S1-B.tif
- Figure S2.tif
- Figure S3.tif
- Figure S4.tif
- M.A.Cichon et al_ manuscript_appendix.docx
